# Supplementary material for: Control Group Selection in Preclinical Rat Bone Defect Models: A Systematic Review
Source: J Funct Biomater. 2026 Jan 28;17(2):66. doi: 10.3390/jfb17020066 (PMC12942410; doi:10.3390/jfb17020066)
Supplement: Supplementary file 1 [file jfb-17-00066-s001.zip]

Archive with 1 entries (1 files):
- jfb-4060927-supplementary.pdf
